# Supplementary material for: High-capacity sample multiplexing for single cell chromatin accessibility profiling
Source: BMC Genomics. 2023 Dec 4;24:737. doi: 10.1186/s12864-023-09832-1 (PMC10696879; doi:10.1186/s12864-023-09832-1)
Supplement: Supplementary file 2 — Additional file 2: Supplementary Table 1. Number of differentially accessible sites, either promoter proximal or distal, found to open or close in response to each treatment. The distal category includes all non-promoter element types (distal, intronic, exonic). Opening and closing corresponds to sites with regression coefficients for drug dose > 0, or < 0, respectively. Supplementary Table 2. Sample statistics for recovered nuclei from each sciPlex-ATAC3 condition. Supplementary Table 3. Table of the hash barcode sequences associated with samples for each experiment. Supplementary Table 4. List of oligo sequences used for loading Tn5. Supplementary Table 5. Mixed lymphocyte reaction treatment doses. For drug combinations, doses are listed in respective order. Supplementary Table 6. Summary statistics for ATAC sequencing reads. [file 12864_2023_9832_MOESM2_ESM.xlsx]

## Sheet: Supp_Table_Legends
Supplementary Table 1
Number of differentially accessible sites, either promoter proximal or distal, found to open or close in response to each treatment. The distal category includes all non-promoter element types (distal, intronic, exonic). Opening and closing corresponds to sites with regression coefficients for drug dose > 0, or < 0, respectively.
Supplementary Table 2
Sample statistics for recovered nuclei from each sciPlex-ATAC3 condition.
Supplementary Table 3
Table of the hash barcode sequences associated with samples for each experiment.
Supplementary Table 4
List of oligo sequences used for loading Tn5.
Supplementary Table 5
Mixed lymphocyte reaction treatment doses. For drug combinations, doses are listed in respective order.
Supplementary Table 6
Summary statistics for ATAC sequencing reads

## Sheet: Supp_Table1
Compound	Distal Opening	Distal Closing	Promoter Closing	Promoter Opening
BMS	66	117	1	20
Dex	103	666	7	16
Nutlin	2	62	0	7
SAHA	956	822	186	68

## Sheet: Supp_Table2
Experiment	sample_rep	n_cells	med_frags	med_TSSenr	med_FRIP	med_hash	med_hashEnr
MLR_3L	respA_Bead_rep1	39	3009	11.9	0.21	1175	19.7
MLR_3L	respA_Bead_rep2	50	2786	10.9	0.24	1398	93.7
MLR_3L	respA_Bead_rep3	154	2848	12.6	0.25	875	10.9
MLR_3L	respA_noStim_rep1	71	1923	11.5	0.23	776	21.3
MLR_3L	respA_noStim_rep2	131	1923	13.3	0.23	833	23.5
MLR_3L	respA_noStim_rep3	145	1877	14	0.24	857	27
MLR_3L	respA_stimA_rep1	116	2044	12.8	0.23	749	14.2
MLR_3L	respA_stimA_rep2	205	2461	12.2	0.23	1333	56.9
MLR_3L	respA_stimA_rep3	168	2440	13.1	0.23	1232	52.7
MLR_3L	respA_stimB_rep2	177	2022	12	0.22	588	7.8
MLR_3L	respA_stimB_rep3	197	2508	11.5	0.21	729	13.5
MLR_3L	respA_stimC_rep1	253	2822	10.7	0.2	1285	33.1
MLR_3L	respA_stimC_rep2	196	3111	11.3	0.21	789	8.3
MLR_3L	respA_stimC_rep3	227	3197	10.6	0.22	1105	33.1
MLR_3L	respA_stimD_rep1	199	2350	11.7	0.22	746	11.1
MLR_3L	respA_stimD_rep2	149	2416	12.6	0.23	578	17.1
MLR_3L	respA_stimD_rep3	213	3294	11.6	0.2	1444	26.2
MLR_3L	respB_Bead_rep1	76	3002	10.9	0.23	782	12.1
MLR_3L	respB_Bead_rep2	48	2407	11.7	0.24	1228	40.1
MLR_3L	respB_noStim_rep1	150	1917	13.9	0.24	756	18
MLR_3L	respB_noStim_rep2	148	2200	13.8	0.24	838	13.7
MLR_3L	respB_noStim_rep3	170	2016	12.9	0.23	738	29.6
MLR_3L	respB_stimA_rep1	214	3100	12.2	0.26	2145	202.6
MLR_3L	respB_stimA_rep2	268	2402	12.2	0.24	783	14.9
MLR_3L	respB_stimA_rep3	296	2272	12.1	0.25	954	18
MLR_3L	respB_stimB_rep2	166	2474	12.7	0.21	538	6.5
MLR_3L	respB_stimB_rep3	175	2323	12.4	0.21	929	31.6
MLR_3L	respB_stimC_rep1	298	2639	12.6	0.24	854	17.9
MLR_3L	respB_stimC_rep2	306	2436	11.8	0.24	890	19.7
MLR_3L	respB_stimC_rep3	338	2494	12.8	0.25	2040	82.5
MLR_3L	respB_stimD_rep1	284	2436	12.4	0.24	898	17.5
MLR_3L	respB_stimD_rep2	244	2424	11.6	0.23	956	18.8
MLR_3L	respB_stimD_rep3	268	2448	11.7	0.24	691	6.8
MLR_3L	respC_Bead_rep1	111	3306	11	0.22	1688	33.5
MLR_3L	respC_Bead_rep2	99	2936	11.6	0.22	1009	19.5
MLR_3L	respC_Bead_rep3	77	3019	11.4	0.22	1501	33.8
MLR_3L	respC_noStim_rep1	108	1690	12.3	0.22	794	22.1
MLR_3L	respC_noStim_rep2	144	1754	13.4	0.23	1120	44.5
MLR_3L	respC_noStim_rep3	145	1667	12.6	0.22	767	19.1
MLR_3L	respC_stimA_rep1	274	2154	11.6	0.22	869	19.8
MLR_3L	respC_stimA_rep2	327	2622	11.3	0.22	1039	17.7
MLR_3L	respC_stimA_rep3	272	2506	12.2	0.23	676	9.8
MLR_3L	respC_stimB_rep1	303	2720	11.4	0.22	762	11.4
MLR_3L	respC_stimB_rep2	274	2534	11.4	0.21	730	11.8
MLR_3L	respC_stimB_rep3	348	2960	10.8	0.2	1637	28.6
MLR_3L	respC_stimC_rep1	173	2014	12	0.2	739	23
MLR_3L	respC_stimC_rep2	133	1895	12	0.2	526	7.6
MLR_3L	respC_stimC_rep3	188	2244	11.8	0.2	791	22.3
MLR_3L	respC_stimD_rep1	289	2503	11.1	0.2	849	12.2
MLR_3L	respC_stimD_rep2	277	2398	10.8	0.21	728	12.4
MLR_3L	respC_stimD_rep3	357	2695	10.7	0.2	1032	21.5
MLR_3L	respD_Bead_rep1	98	2428	11.4	0.23	986	19.8
MLR_3L	respD_Bead_rep2	101	2683	11.5	0.23	1373	33.7
MLR_3L	respD_Bead_rep3	87	2328	13	0.25	818	18.9
MLR_3L	respD_noStim_rep1	197	1840	12.5	0.23	735	19.2
MLR_3L	respD_noStim_rep2	204	2066	12.9	0.22	917	21.8
MLR_3L	respD_noStim_rep3	206	1938	11.6	0.2	896	23.2
MLR_3L	respD_stimA_rep1	274	2544	12	0.23	926	20.5
MLR_3L	respD_stimA_rep2	298	2502	11.7	0.23	778	16.9
MLR_3L	respD_stimA_rep3	244	2510	10.9	0.21	676	10.2
MLR_3L	respD_stimB_rep1	4	3887	10.1	0.17	2603	7.6
MLR_3L	respD_stimB_rep2	293	2536	10.8	0.22	635	9.5
MLR_3L	respD_stimB_rep3	327	2506	11.3	0.21	975	14.1
MLR_3L	respD_stimC_rep1	320	2535	11	0.22	867	15.7
MLR_3L	respD_stimC_rep2	278	2526	11.4	0.22	654	11.4
MLR_3L	respD_stimC_rep3	240	2892	10.8	0.21	554	7.2
MLR_3L	respD_stimD_rep1	281	2485	11.4	0.22	1060	30.8
MLR_3L	respD_stimD_rep2	255	2231	11.4	0.23	778	13.6
MLR_3L	respD_stimD_rep3	235	2396	11.8	0.21	611	7.8
MLR_3L	stimAlone_stimA_rep1	25	3517	7.8	0.12	1262	5.4
MLR_3L	stimAlone_stimA_rep2	38	2946	8	0.14	1246	5.1
MLR_3L	stimAlone_stimA_rep3	37	3418	11.1	0.19	1711	4.3
MLR_3L	stimAlone_stimB_rep2	20	3258	11.2	0.2	1505	5.1
MLR_3L	stimAlone_stimB_rep3	27	5381	8.7	0.13	2385	5.9
MLR_3L	stimAlone_stimC_rep1	16	6162	9.7	0.16	1488	26.2
MLR_3L	stimAlone_stimC_rep2	8	6414	8.9	0.16	3888	5.7
MLR_3L	stimAlone_stimC_rep3	6	2880	8.8	0.12	426	12
MLR_3L	stimAlone_stimD_rep1	19	4696	8.1	0.14	1856	5.4
MLR_3L	stimAlone_stimD_rep2	23	2934	9.8	0.19	1185	5.2
MLR_3L	stimAlone_stimD_rep3	17	4217	8.2	0.14	2434	7.3
MLR_w_Drugs_3L	RespD_Bead_BMS_0_rep1	140	1926	7.8	0.18	45	12.5
MLR_w_Drugs_3L	RespD_Bead_BMS_0_rep2	165	1868	7.6	0.18	49	13.1
MLR_w_Drugs_3L	RespD_Bead_BMS_1_rep1	165	1913	8	0.18	45	11.4
MLR_w_Drugs_3L	RespD_Bead_BMS_1_rep2	154	1782	8.3	0.18	54	12.9
MLR_w_Drugs_3L	RespD_Bead_BMS_10_rep1	147	1981	8	0.19	46	11.1
MLR_w_Drugs_3L	RespD_Bead_BMS_10_rep2	195	1782	7.6	0.19	54	16.7
MLR_w_Drugs_3L	RespD_Bead_BMS_100_rep1	8	2665	7.2	0.15	86	4.9
MLR_w_Drugs_3L	RespD_Bead_BMS_100_rep2	9	2189	7.2	0.12	69	2.6
MLR_w_Drugs_3L	RespD_Bead_CycA_0_rep1	137	1734	7.4	0.18	32	7.3
MLR_w_Drugs_3L	RespD_Bead_CycA_0_rep2	195	1918	7.8	0.18	34	9.9
MLR_w_Drugs_3L	RespD_Bead_CycA_1_rep1	114	1515	8.5	0.2	27	10.5
MLR_w_Drugs_3L	RespD_Bead_CycA_1_rep2	102	1680	8.6	0.19	28	8
MLR_w_Drugs_3L	RespD_Bead_CycA_10_rep1	51	1698	8.3	0.19	20	3.6
MLR_w_Drugs_3L	RespD_Bead_CycA_10_rep2	70	1922	8.7	0.2	22	5.1
MLR_w_Drugs_3L	RespD_Bead_CycA_100_rep1	9	2378	9.8	0.15	40	3.8
MLR_w_Drugs_3L	RespD_Bead_CycA_100_rep2	19	2306	8.9	0.13	39	3.3
MLR_w_Drugs_3L	RespD_Bead_CycA-Rapa_0_rep1	193	1725	7.7	0.18	54	15.3
MLR_w_Drugs_3L	RespD_Bead_CycA-Rapa_0_rep2	194	1858	7.3	0.18	47	12.7
MLR_w_Drugs_3L	RespD_Bead_CycA-Rapa_1_rep1	122	1567	8.5	0.2	31	9.7
MLR_w_Drugs_3L	RespD_Bead_CycA-Rapa_1_rep2	125	1393	8.3	0.2	30	9.2
MLR_w_Drugs_3L	RespD_Bead_CycA-Rapa_10_rep1	131	1692	8	0.19	53	9.4
MLR_w_Drugs_3L	RespD_Bead_CycA-Rapa_10_rep2	89	1622	8.6	0.2	27	8.7
MLR_w_Drugs_3L	RespD_Bead_CycA-Rapa_100_rep1	69	2210	7.5	0.16	67	6.8
MLR_w_Drugs_3L	RespD_Bead_CycA-Rapa_100_rep2	87	1780	8.1	0.18	35	6.8
MLR_w_Drugs_3L	RespD_Bead_Dex_0_rep1	26	2635	6	0.15	56	6.3
MLR_w_Drugs_3L	RespD_Bead_Dex_0_rep2	24	2486	7.8	0.16	53	7
MLR_w_Drugs_3L	RespD_Bead_Dex_1_rep1	10	2954	5.4	0.13	72	9.3
MLR_w_Drugs_3L	RespD_Bead_Dex_1_rep2	5	2064	6.6	0.16	63	6.1
MLR_w_Drugs_3L	RespD_Bead_Dex_10_rep1	5	2730	5.5	0.13	46	10.6
MLR_w_Drugs_3L	RespD_Bead_Dex_10_rep2	6	2479	4.5	0.08	46	3.1
MLR_w_Drugs_3L	RespD_Bead_Dex_100_rep1	46	1835	9.1	0.19	24	6.8
MLR_w_Drugs_3L	RespD_Bead_Dex_100_rep2	44	1984	9.9	0.19	20	4.3
MLR_w_Drugs_3L	RespD_Bead_Meth_0_rep1	104	1742	7.5	0.19	32	10
MLR_w_Drugs_3L	RespD_Bead_Meth_0_rep2	151	2256	7.6	0.17	54	11.2
MLR_w_Drugs_3L	RespD_Bead_Meth_1_rep1	114	1578	7.9	0.19	37	8.5
MLR_w_Drugs_3L	RespD_Bead_Meth_1_rep2	119	1826	7.8	0.19	37	8.2
MLR_w_Drugs_3L	RespD_Bead_Meth_10_rep1	93	1810	8.5	0.19	28	9
MLR_w_Drugs_3L	RespD_Bead_Meth_10_rep2	142	1953	7.8	0.17	45	10.6
MLR_w_Drugs_3L	RespD_Bead_Meth_100_rep1	133	2122	7.6	0.17	36	8
MLR_w_Drugs_3L	RespD_Bead_Meth_100_rep2	108	1886	8	0.18	32	9.6
MLR_w_Drugs_3L	RespD_Bead_Meth-CycA_0_rep1	198	2288	8	0.18	91	18.4
MLR_w_Drugs_3L	RespD_Bead_Meth-CycA_0_rep2	84	1942	7.5	0.18	38	8.1
MLR_w_Drugs_3L	RespD_Bead_Meth-CycA_1_rep1	95	1439	8.8	0.21	24	6.1
MLR_w_Drugs_3L	RespD_Bead_Meth-CycA_1_rep2	143	1447	8	0.2	35	10.5
MLR_w_Drugs_3L	RespD_Bead_Meth-CycA_10_rep1	120	1662	8.1	0.19	33	10.2
MLR_w_Drugs_3L	RespD_Bead_Meth-CycA_10_rep2	98	1400	8.5	0.2	24	5.9
MLR_w_Drugs_3L	RespD_Bead_Meth-CycA_100_rep1	54	1678	7.4	0.17	86	8.3
MLR_w_Drugs_3L	RespD_Bead_Meth-CycA_100_rep2	32	1660	6.4	0.16	100	6
MLR_w_Drugs_3L	RespD_Bead_Rapa_0_rep1	177	1899	7.9	0.19	32	8.7
MLR_w_Drugs_3L	RespD_Bead_Rapa_0_rep2	163	1959	8.2	0.17	46	10
MLR_w_Drugs_3L	RespD_Bead_Rapa_1_rep1	128	1544	7.5	0.19	34	11.2
MLR_w_Drugs_3L	RespD_Bead_Rapa_1_rep2	174	2027	8.2	0.19	93	26.1
MLR_w_Drugs_3L	RespD_Bead_Rapa_10_rep1	96	1764	7.5	0.19	32	6.9
MLR_w_Drugs_3L	RespD_Bead_Rapa_10_rep2	101	1668	8.4	0.2	28	8.1
MLR_w_Drugs_3L	RespD_Bead_Rapa_100_rep1	115	2008	7.4	0.18	35	9.3
MLR_w_Drugs_3L	RespD_Bead_Rapa_100_rep2	146	2003	7.6	0.19	56	16
MLR_w_Drugs_3L	RespD_Bead_SAHA_0_rep1	118	1900	7.8	0.19	28	6.4
MLR_w_Drugs_3L	RespD_Bead_SAHA_0_rep2	113	1826	8.1	0.19	26	6.2
MLR_w_Drugs_3L	RespD_Bead_SAHA_1_rep1	17	2574	5.8	0.14	62	3.6
MLR_w_Drugs_3L	RespD_Bead_SAHA_1_rep2	16	1948	6.5	0.16	100	5.8
MLR_w_Drugs_3L	RespD_Bead_SAHA_10_rep1	15	2373	6.5	0.14	87	4.1
MLR_w_Drugs_3L	RespD_Bead_SAHA_10_rep2	18	3254	7.2	0.15	162	5.1
MLR_w_Drugs_3L	RespD_Bead_SAHA_100_rep1	17	2546	6.2	0.14	88	5.2
MLR_w_Drugs_3L	RespD_Bead_SAHA_100_rep2	29	2861	5.8	0.14	87	4.9
MLR_w_Drugs_3L	RespD_StimA_BMS_0_rep1	364	1917	7.5	0.17	52	14.9
MLR_w_Drugs_3L	RespD_StimA_BMS_0_rep2	506	2098	7.5	0.17	71	18.6
MLR_w_Drugs_3L	RespD_StimA_BMS_1_rep1	324	2278	7.5	0.17	50	8.1
MLR_w_Drugs_3L	RespD_StimA_BMS_1_rep2	472	2116	7.5	0.17	61	12.4
MLR_w_Drugs_3L	RespD_StimA_BMS_10_rep1	243	2151	7.4	0.16	46	9.7
MLR_w_Drugs_3L	RespD_StimA_BMS_10_rep2	477	2378	7.4	0.16	93	13.9
MLR_w_Drugs_3L	RespD_StimA_BMS_100_rep1	35	2547	8	0.14	97	3.4
MLR_w_Drugs_3L	RespD_StimA_BMS_100_rep2	109	2175	7.3	0.16	94	6
MLR_w_Drugs_3L	RespD_StimA_CycA_0_rep1	375	2239	7.4	0.17	49	8.1
MLR_w_Drugs_3L	RespD_StimA_CycA_0_rep2	274	1983	7.5	0.17	28	6.4
MLR_w_Drugs_3L	RespD_StimA_CycA_1_rep1	20	1890	7.7	0.17	34	2.6
MLR_w_Drugs_3L	RespD_StimA_CycA_1_rep2	153	2141	8	0.18	25	5.1
MLR_w_Drugs_3L	RespD_StimA_CycA_10_rep1	148	1828	7.8	0.17	30	4.2
MLR_w_Drugs_3L	RespD_StimA_CycA_10_rep2	170	1776	7.8	0.17	30	6.5
MLR_w_Drugs_3L	RespD_StimA_CycA_100_rep1	31	1958	7.4	0.15	50	4.4
MLR_w_Drugs_3L	RespD_StimA_CycA_100_rep2	51	2464	6.5	0.14	56	4.2
MLR_w_Drugs_3L	RespD_StimA_CycA-Rapa_0_rep1	393	2100	7.5	0.18	35	7
MLR_w_Drugs_3L	RespD_StimA_CycA-Rapa_0_rep2	495	2477	7.3	0.16	71	11.2
MLR_w_Drugs_3L	RespD_StimA_CycA-Rapa_1_rep1	257	1795	8.1	0.18	42	9.8
MLR_w_Drugs_3L	RespD_StimA_CycA-Rapa_1_rep2	276	1670	7.9	0.19	38	10.7
MLR_w_Drugs_3L	RespD_StimA_CycA-Rapa_10_rep1	149	1935	7.9	0.18	31	5.8
MLR_w_Drugs_3L	RespD_StimA_CycA-Rapa_10_rep2	278	1758	8.3	0.19	42	12
MLR_w_Drugs_3L	RespD_StimA_CycA-Rapa_100_rep1	138	2156	7.5	0.16	42	5.9
MLR_w_Drugs_3L	RespD_StimA_CycA-Rapa_100_rep2	185	1773	7.2	0.16	57	9.2
MLR_w_Drugs_3L	RespD_StimA_Dex_0_rep1	197	2368	7.3	0.17	30	4.2
MLR_w_Drugs_3L	RespD_StimA_Dex_0_rep2	258	2124	7.3	0.17	32	5.3
MLR_w_Drugs_3L	RespD_StimA_Dex_1_rep1	120	1929	7.8	0.17	25	5.8
MLR_w_Drugs_3L	RespD_StimA_Dex_1_rep2	152	1946	7.8	0.18	30	5.1
MLR_w_Drugs_3L	RespD_StimA_Dex_10_rep1	111	2087	7.7	0.16	28	5.1
MLR_w_Drugs_3L	RespD_StimA_Dex_10_rep2	147	1949	7.5	0.17	28	7.2
MLR_w_Drugs_3L	RespD_StimA_Dex_100_rep1	108	1960	8.4	0.19	24	4.2
MLR_w_Drugs_3L	RespD_StimA_Dex_100_rep2	134	2114	8	0.17	35	5
MLR_w_Drugs_3L	RespD_StimA_Meth_0_rep1	303	2241	7.5	0.17	37	6.2
MLR_w_Drugs_3L	RespD_StimA_Meth_0_rep2	368	2107	7.6	0.17	38	9.1
MLR_w_Drugs_3L	RespD_StimA_Meth_1_rep1	366	2126	7.3	0.17	52	10
MLR_w_Drugs_3L	RespD_StimA_Meth_1_rep2	303	2017	7.6	0.17	36	7.2
MLR_w_Drugs_3L	RespD_StimA_Meth_10_rep1	313	2149	7.3	0.17	49	9.4
MLR_w_Drugs_3L	RespD_StimA_Meth_10_rep2	272	1941	7.9	0.18	35	7.6
MLR_w_Drugs_3L	RespD_StimA_Meth_100_rep1	368	2232	7.4	0.17	53	8.4
MLR_w_Drugs_3L	RespD_StimA_Meth_100_rep2	260	2162	7.6	0.17	29	6.1
MLR_w_Drugs_3L	RespD_StimA_Meth-CycA_0_rep1	484	2167	7.2	0.18	67	13.6
MLR_w_Drugs_3L	RespD_StimA_Meth-CycA_0_rep2	477	2504	7.1	0.17	65	11.9
MLR_w_Drugs_3L	RespD_StimA_Meth-CycA_1_rep1	156	1970	8.1	0.19	25	5.1
MLR_w_Drugs_3L	RespD_StimA_Meth-CycA_1_rep2	213	2050	7.9	0.18	45	8
MLR_w_Drugs_3L	RespD_StimA_Meth-CycA_10_rep1	192	1906	8.3	0.19	26	6.1
MLR_w_Drugs_3L	RespD_StimA_Meth-CycA_10_rep2	226	1610	8	0.19	34	8.5
MLR_w_Drugs_3L	RespD_StimA_Meth-CycA_100_rep1	134	2033	8	0.16	48	6.4
MLR_w_Drugs_3L	RespD_StimA_Meth-CycA_100_rep2	107	2178	7.6	0.15	44	5.4
MLR_w_Drugs_3L	RespD_StimA_Rapa_0_rep1	534	2342	7.1	0.17	72	12.5
MLR_w_Drugs_3L	RespD_StimA_Rapa_0_rep2	404	2300	7.5	0.17	48	8.7
MLR_w_Drugs_3L	RespD_StimA_Rapa_1_rep1	485	2108	7.4	0.17	70	15.4
MLR_w_Drugs_3L	RespD_StimA_Rapa_1_rep2	334	1898	7.3	0.18	31	7.4
MLR_w_Drugs_3L	RespD_StimA_Rapa_10_rep1	367	2173	7.6	0.17	47	8.3
MLR_w_Drugs_3L	RespD_StimA_Rapa_10_rep2	482	2060	7.4	0.18	72	18.2
MLR_w_Drugs_3L	RespD_StimA_Rapa_100_rep1	288	1879	7.6	0.18	43	9.7
MLR_w_Drugs_3L	RespD_StimA_Rapa_100_rep2	351	1986	7.8	0.17	62	13
MLR_w_Drugs_3L	RespD_StimA_SAHA_0_rep1	268	2178	7.5	0.17	32	6.9
MLR_w_Drugs_3L	RespD_StimA_SAHA_0_rep2	293	2160	7.4	0.17	33	7.7
MLR_w_Drugs_3L	RespD_StimA_SAHA_1_rep1	59	2820	5.9	0.13	70	4.1
MLR_w_Drugs_3L	RespD_StimA_SAHA_1_rep2	86	2826	6.3	0.14	90	4.9
MLR_w_Drugs_3L	RespD_StimA_SAHA_10_rep1	61	2364	6.1	0.14	63	4
MLR_w_Drugs_3L	RespD_StimA_SAHA_10_rep2	28	2924	5.5	0.13	64	5.4
MLR_w_Drugs_3L	RespD_StimA_SAHA_100_rep1	58	2322	6.1	0.13	82	4.4
MLR_w_Drugs_3L	RespD_StimA_SAHA_100_rep2	58	2222	5.4	0.13	58	4.6
MLR_w_Drugs_3L	RespD_StimD_BMS_0_rep1	283	1942	7.3	0.18	36	7.1
MLR_w_Drugs_3L	RespD_StimD_BMS_0_rep2	357	1856	7.5	0.18	49	10.9
MLR_w_Drugs_3L	RespD_StimD_BMS_1_rep1	373	2112	7.3	0.18	44	10.4
MLR_w_Drugs_3L	RespD_StimD_BMS_1_rep2	321	2028	7.6	0.18	38	6.2
MLR_w_Drugs_3L	RespD_StimD_BMS_10_rep1	489	2358	7.6	0.17	195	32.7
MLR_w_Drugs_3L	RespD_StimD_BMS_10_rep2	371	1863	7.2	0.18	46	11.5
MLR_w_Drugs_3L	RespD_StimD_BMS_100_rep1	55	3184	6.8	0.13	84	4.9
MLR_w_Drugs_3L	RespD_StimD_BMS_100_rep2	98	3106	7	0.13	134	5.2
MLR_w_Drugs_3L	RespD_StimD_CycA_0_rep1	312	2024	7.5	0.17	34	6.6
MLR_w_Drugs_3L	RespD_StimD_CycA_0_rep2	337	2136	7.6	0.17	36	8.1
MLR_w_Drugs_3L	RespD_StimD_CycA_1_rep1	120	1832	8.5	0.19	22	5.2
MLR_w_Drugs_3L	RespD_StimD_CycA_1_rep2	208	1923	8.5	0.18	28	6.1
MLR_w_Drugs_3L	RespD_StimD_CycA_10_rep1	107	1968	8.3	0.18	24	5.1
MLR_w_Drugs_3L	RespD_StimD_CycA_10_rep2	124	1906	8.6	0.18	25	7.5
MLR_w_Drugs_3L	RespD_StimD_CycA_100_rep1	43	1881	7.1	0.15	57	3.1
MLR_w_Drugs_3L	RespD_StimD_CycA_100_rep2	84	2002	7.3	0.15	54	5.3
MLR_w_Drugs_3L	RespD_StimD_CycA-Rapa_0_rep1	292	2100	7.3	0.17	43	8.3
MLR_w_Drugs_3L	RespD_StimD_CycA-Rapa_0_rep2	528	2214	7.4	0.17	78	15.2
MLR_w_Drugs_3L	RespD_StimD_CycA-Rapa_1_rep1	224	1778	7.7	0.2	26	7.2
MLR_w_Drugs_3L	RespD_StimD_CycA-Rapa_1_rep2	288	1674	8.1	0.19	38	11.3
MLR_w_Drugs_3L	RespD_StimD_CycA-Rapa_10_rep1	245	1842	7.8	0.17	35	8.2
MLR_w_Drugs_3L	RespD_StimD_CycA-Rapa_10_rep2	206	1670	8.3	0.2	26	6.9
MLR_w_Drugs_3L	RespD_StimD_CycA-Rapa_100_rep1	44	2465	7.6	0.13	77	4.9
MLR_w_Drugs_3L	RespD_StimD_CycA-Rapa_100_rep2	300	2005	7.4	0.16	66	6.5
MLR_w_Drugs_3L	RespD_StimD_Dex_0_rep1	199	2248	7.7	0.17	36	5.8
MLR_w_Drugs_3L	RespD_StimD_Dex_0_rep2	267	2301	7.2	0.16	41	7.4
MLR_w_Drugs_3L	RespD_StimD_Dex_1_rep1	106	2448	7.9	0.17	28	5.7
MLR_w_Drugs_3L	RespD_StimD_Dex_1_rep2	122	1846	7.7	0.17	34	5
MLR_w_Drugs_3L	RespD_StimD_Dex_10_rep1	158	1964	8.1	0.18	26	7.3
MLR_w_Drugs_3L	RespD_StimD_Dex_10_rep2	157	2089	7.8	0.17	35	6.2
MLR_w_Drugs_3L	RespD_StimD_Dex_100_rep1	154	2080	7.3	0.17	33	7.5
MLR_w_Drugs_3L	RespD_StimD_Dex_100_rep2	132	1804	7.8	0.18	24	7.1
MLR_w_Drugs_3L	RespD_StimD_Meth_0_rep1	235	2227	7.3	0.17	34	5.1
MLR_w_Drugs_3L	RespD_StimD_Meth_0_rep2	391	2243	7.4	0.17	43	11.7
MLR_w_Drugs_3L	RespD_StimD_Meth_1_rep1	347	2113	7.4	0.17	45	11.4
MLR_w_Drugs_3L	RespD_StimD_Meth_1_rep2	295	2011	7.8	0.18	28	7.4
MLR_w_Drugs_3L	RespD_StimD_Meth_10_rep1	343	1844	7.5	0.18	36	12.4
MLR_w_Drugs_3L	RespD_StimD_Meth_10_rep2	224	1743	7.8	0.18	28	8.2
MLR_w_Drugs_3L	RespD_StimD_Meth_100_rep1	234	2100	8	0.18	28	7
MLR_w_Drugs_3L	RespD_StimD_Meth_100_rep2	195	1801	7.6	0.18	26	5.4
MLR_w_Drugs_3L	RespD_StimD_Meth-CycA_0_rep1	405	2007	7.4	0.17	47	12.1
MLR_w_Drugs_3L	RespD_StimD_Meth-CycA_0_rep2	384	2508	7.4	0.17	65	10.9
MLR_w_Drugs_3L	RespD_StimD_Meth-CycA_1_rep1	243	1655	8	0.19	34	8.1
MLR_w_Drugs_3L	RespD_StimD_Meth-CycA_1_rep2	247	1565	7.7	0.19	28	9.3
MLR_w_Drugs_3L	RespD_StimD_Meth-CycA_10_rep1	243	1832	8.2	0.18	34	9.4
MLR_w_Drugs_3L	RespD_StimD_Meth-CycA_10_rep2	203	1878	8.1	0.18	30	7
MLR_w_Drugs_3L	RespD_StimD_Meth-CycA_100_rep1	93	2565	7.3	0.15	81	5.5
MLR_w_Drugs_3L	RespD_StimD_Meth-CycA_100_rep2	177	2750	7	0.15	119	6.1
MLR_w_Drugs_3L	RespD_StimD_Rapa_0_rep1	288	2198	6.9	0.17	32	6.8
MLR_w_Drugs_3L	RespD_StimD_Rapa_0_rep2	294	2252	7.3	0.17	34	6.5
MLR_w_Drugs_3L	RespD_StimD_Rapa_1_rep1	249	1989	8.1	0.18	30	7.4
MLR_w_Drugs_3L	RespD_StimD_Rapa_1_rep2	296	2052	7.8	0.18	31	9.3
MLR_w_Drugs_3L	RespD_StimD_Rapa_10_rep1	215	1631	8.3	0.2	26	7.7
MLR_w_Drugs_3L	RespD_StimD_Rapa_10_rep2	310	1849	8.1	0.19	34	9.4
MLR_w_Drugs_3L	RespD_StimD_Rapa_100_rep1	176	1641	8.8	0.18	22	6.1
MLR_w_Drugs_3L	RespD_StimD_Rapa_100_rep2	167	1739	8.5	0.19	25	5.1
MLR_w_Drugs_3L	RespD_StimD_SAHA_0_rep1	372	1920	7.6	0.17	45	15.1
MLR_w_Drugs_3L	RespD_StimD_SAHA_0_rep2	206	2032	7.8	0.17	27	6.3
MLR_w_Drugs_3L	RespD_StimD_SAHA_1_rep1	108	2498	6.1	0.15	43	7
MLR_w_Drugs_3L	RespD_StimD_SAHA_1_rep2	144	3132	6.3	0.14	132	6.6
MLR_w_Drugs_3L	RespD_StimD_SAHA_10_rep1	78	2857	6.5	0.13	96	5.8
MLR_w_Drugs_3L	RespD_StimD_SAHA_10_rep2	101	2575	6.2	0.13	123	7.5
MLR_w_Drugs_3L	RespD_StimD_SAHA_100_rep1	63	2836	5.9	0.14	92	4.7
MLR_w_Drugs_3L	RespD_StimD_SAHA_100_rep2	146	2946	6.7	0.14	153	5.5

## Sheet: Supp_Table3
Experiment	Sample	Hash_barcode
Species_mix_3L	A549_CLB	TTCTCGCATG
Species_mix_3L	A549_CLB	TCCTACCAGT
Species_mix_3L	A549_CLB	GCGTTGGAGC
Species_mix_3L	A549_CLB	GATCTTACGC
Species_mix_3L	A549_CLB	CTGATGGTCA
Species_mix_3L	A549_CLB	CCGAGAATCC
Species_mix_3L	A549_CLB	GCCGCAACGA
Species_mix_3L	A549_CLB	TGAGTCTGGC
Species_mix_3L	A549_CLB	TGCGGACCTA
Species_mix_3L	A549_CLB	ACCTCGTTGA
Species_mix_3L	A549_CLB	ACGGAGGCGG
Species_mix_3L	A549_CLB	TAGATCTACT
Species_mix_3L	A549_CLB	AATTAAGACT
Species_mix_3L	A549_CLB	CCATTGCGTT
Species_mix_3L	A549_CLB	TTATTCATTC
Species_mix_3L	A549_CLB	ATCTCCGAAC
Species_mix_3L	NIH-3T3_CLB	TTGACTTCAG
Species_mix_3L	NIH-3T3_CLB	GGCAGGTATT
Species_mix_3L	NIH-3T3_CLB	AGAGCTATAA
Species_mix_3L	NIH-3T3_CLB	CTAAGAGAAG
Species_mix_3L	NIH-3T3_CLB	ACTCAATAGG
Species_mix_3L	NIH-3T3_CLB	CTTGCGCCGC
Species_mix_3L	NIH-3T3_CLB	AATCGTAGCG
Species_mix_3L	NIH-3T3_CLB	GGTACTGCCT
Species_mix_3L	NIH-3T3_CLB	TAGAATTAAC
Species_mix_3L	NIH-3T3_CLB	GCCATTCTCC
Species_mix_3L	NIH-3T3_CLB	TGCCGGCAGA
Species_mix_3L	NIH-3T3_CLB	TTACCGAGGC
Species_mix_3L	NIH-3T3_CLB	ATCATATTAG
Species_mix_3L	NIH-3T3_CLB	TGGTCAGCCA
Species_mix_3L	NIH-3T3_CLB	ACTATGCAAT
Species_mix_3L	NIH-3T3_CLB	CGACGCGACT
Species_mix_3L	A549_OMNI	GATACGGAAC
Species_mix_3L	A549_OMNI	TTATCCGGAT
Species_mix_3L	A549_OMNI	TAGAGTAATA
Species_mix_3L	A549_OMNI	GCAGGTCCGT
Species_mix_3L	A549_OMNI	TCGGCCTTAC
Species_mix_3L	A549_OMNI	AGAACGTCTC
Species_mix_3L	A549_OMNI	CCAGTTCCAA
Species_mix_3L	A549_OMNI	GGCGTTAAGG
Species_mix_3L	A549_OMNI	ACTTAACCTT
Species_mix_3L	A549_OMNI	CAACCGCTAA
Species_mix_3L	A549_OMNI	GACCTTGATA
Species_mix_3L	A549_OMNI	TCTGATACCA
Species_mix_3L	A549_OMNI	GAAGATCGAG
Species_mix_3L	A549_OMNI	AGGAGCGGTA
Species_mix_3L	A549_OMNI	AAGAAGCTAG
Species_mix_3L	A549_OMNI	TCCGGCCTCG
Species_mix_3L	NIH-3T3_OMNI	AGAGAAGGTT
Species_mix_3L	NIH-3T3_OMNI	CATACTCCGA
Species_mix_3L	NIH-3T3_OMNI	GCTAACTTGC
Species_mix_3L	NIH-3T3_OMNI	AATCCATCTT
Species_mix_3L	NIH-3T3_OMNI	GGCTGAGCTC
Species_mix_3L	NIH-3T3_OMNI	CCGATTCCTG
Species_mix_3L	NIH-3T3_OMNI	ACCGCCAACC
Species_mix_3L	NIH-3T3_OMNI	TGGCCTGAAG
Species_mix_3L	NIH-3T3_OMNI	AACCTCATTC
Species_mix_3L	NIH-3T3_OMNI	ATAAGGAGCA
Species_mix_3L	NIH-3T3_OMNI	CGAACGCCGG
Species_mix_3L	NIH-3T3_OMNI	GGTATGCTTG
Species_mix_3L	NIH-3T3_OMNI	AACCTGCGTA
Species_mix_3L	NIH-3T3_OMNI	GGCAGACGCC
Species_mix_3L	NIH-3T3_OMNI	TAGCCGTCAT
Species_mix_3L	NIH-3T3_OMNI	CCTGGAAGAG
Species_mix_3L	A549_PS2	GGAGGTTCTA
Species_mix_3L	A549_PS2	CTAGTAGTCT
Species_mix_3L	A549_PS2	ATCATCAACG
Species_mix_3L	A549_PS2	ACGCGAGATT
Species_mix_3L	A549_PS2	GAAGAGGCAT
Species_mix_3L	A549_PS2	GGTATCCGCC
Species_mix_3L	A549_PS2	AACTAGGCGC
Species_mix_3L	A549_PS2	TCGCTAAGCA
Species_mix_3L	A549_PS2	TATATACTAA
Species_mix_3L	A549_PS2	ACTTGCTAGA
Species_mix_3L	A549_PS2	AACCATTGGA
Species_mix_3L	A549_PS2	TCGCGGTTGG
Species_mix_3L	A549_PS2	CGTAGTTACC
Species_mix_3L	A549_PS2	TCCAATCATC
Species_mix_3L	A549_PS2	AATCGATAAT
Species_mix_3L	A549_PS2	CCATTATCTA
Species_mix_3L	NIH-3T3_PS2	TCAACGTAAG
Species_mix_3L	NIH-3T3_PS2	TCTAATAGTA
Species_mix_3L	NIH-3T3_PS2	AACCGCTGGT
Species_mix_3L	NIH-3T3_PS2	GATCGCTTCT
Species_mix_3L	NIH-3T3_PS2	CTAACTAGAT
Species_mix_3L	NIH-3T3_PS2	GCTGGAACTT
Species_mix_3L	NIH-3T3_PS2	AGGTTAGTTC
Species_mix_3L	NIH-3T3_PS2	CATTCGACGG
Species_mix_3L	NIH-3T3_PS2	CATTCAATCA
Species_mix_3L	NIH-3T3_PS2	CGGATTAGAA
Species_mix_3L	NIH-3T3_PS2	ATCGGCTATC
Species_mix_3L	NIH-3T3_PS2	CCTTGATCGT
Species_mix_3L	NIH-3T3_PS2	ACGAAGTCAA
Species_mix_3L	NIH-3T3_PS2	TTACCTCGAC
Species_mix_3L	NIH-3T3_PS2	GGAGGATAGC
Species_mix_3L	NIH-3T3_PS2	GGCTCTCTAT
Chemical_screen_2L	Nutlin3A_250_rep1	AGTTGGCCTC
Chemical_screen_2L	Nutlin3A_125_rep1	TCAGCTCCTG
Chemical_screen_2L	Nutlin3A_25_rep1	AATCCTGGCC
Chemical_screen_2L	Nutlin3A_12.5_rep1	TCTATTGCCT
Chemical_screen_2L	Nutlin3A_2.5_rep1	ATTATAACGT
Chemical_screen_2L	Nutlin3A_1.25_rep1	ACGATAATAA
Chemical_screen_2L	Nutlin3A_0.25_rep1	GCCTGGCCGG
Chemical_screen_2L	Vehicle_DMSO_rep1	TATGGAGGCC
Chemical_screen_2L	Nutlin3A_250_rep2	TTATGATAGA
Chemical_screen_2L	Nutlin3A_125_rep2	CTCGCCTCTG
Chemical_screen_2L	Nutlin3A_25_rep2	CAGAAGGCCG
Chemical_screen_2L	Nutlin3A_12.5_rep2	GGTAGCAAGA
Chemical_screen_2L	Nutlin3A_2.5_rep2	TCTAACGTCT
Chemical_screen_2L	Nutlin3A_1.25_rep2	AGCAGAAGAG
Chemical_screen_2L	Nutlin3A_0.25_rep2	TACCAGCAGC
Chemical_screen_2L	Vehicle_DMSO_rep2	TTATACCTCG
Chemical_screen_2L	Nutlin3A_250_rep3	TTAAGGCGCC
Chemical_screen_2L	Nutlin3A_125_rep3	GTATAGATTA
Chemical_screen_2L	Nutlin3A_25_rep3	CCAGCTACTC
Chemical_screen_2L	Nutlin3A_12.5_rep3	GAGGACGATC
Chemical_screen_2L	Nutlin3A_2.5_rep3	TAGTCATCTG
Chemical_screen_2L	Nutlin3A_1.25_rep3	CATGAGCCGT
Chemical_screen_2L	Nutlin3A_0.25_rep3	CAGTAGCGAT
Chemical_screen_2L	Vehicle_DMSO_rep3	ATTACTAAGA
Chemical_screen_2L	Dex_50_rep1	CTCAGCAGAA
Chemical_screen_2L	Dex_25_rep1	TATATAATCT
Chemical_screen_2L	Dex_5_rep1	GGTCTTAACC
Chemical_screen_2L	Dex_2.5_rep1	TATGATATTC
Chemical_screen_2L	Dex_0.5_rep1	AAGCAGCGTT
Chemical_screen_2L	Dex_0.25_rep1	GCTCTAGTAC
Chemical_screen_2L	Dex_0.05_rep1	TCTCGCTCGA
Chemical_screen_2L	Vehicle_ETOH_rep1	GGCCAGCGGC
Chemical_screen_2L	Dex_50_rep2	CCTATCTCCG
Chemical_screen_2L	Dex_25_rep2	CCAGATCAGT
Chemical_screen_2L	Dex_5_rep2	CGTTGCAAGT
Chemical_screen_2L	Dex_2.5_rep2	GATAGTAGGA
Chemical_screen_2L	Dex_0.5_rep2	TGAAGTTAGC
Chemical_screen_2L	Dex_0.25_rep2	AGCCAGAATT
Chemical_screen_2L	Dex_0.05_rep2	TAGCTCGGTC
Chemical_screen_2L	Vehicle_ETOH_rep2	GTTATATTAC
Chemical_screen_2L	Dex_50_rep3	GTAGTATTGG
Chemical_screen_2L	Dex_25_rep3	AGGAATATAA
Chemical_screen_2L	Dex_5_rep3	GACTATCATC
Chemical_screen_2L	Dex_2.5_rep3	AGGCCTAGCG
Chemical_screen_2L	Dex_0.5_rep3	TTCTGACTAC
Chemical_screen_2L	Dex_0.25_rep3	GGTCCTTCTC
Chemical_screen_2L	Dex_0.05_rep3	GTTCAAGCAG
Chemical_screen_2L	Vehicle_ETOH_rep3	ATAGATCATC
Chemical_screen_2L	SAHA_1000_rep1	CATATCAAGA
Chemical_screen_2L	SAHA_500_rep1	AAGACGGAGT
Chemical_screen_2L	SAHA_100_rep1	CGTCATCGAG
Chemical_screen_2L	SAHA_50_rep1	GTTCTGGTAG
Chemical_screen_2L	SAHA_10_rep1	TAACCGGTAG
Chemical_screen_2L	SAHA_5_rep1	GAAGGCGAGA
Chemical_screen_2L	SAHA_1_rep1	CAGCATTGAC
Chemical_screen_2L	Vehicle_DMSO_rep1	TTGCTACTAA
Chemical_screen_2L	SAHA_1000_rep2	GGTTATCAAC
Chemical_screen_2L	SAHA_500_rep2	GCGACCGGCC
Chemical_screen_2L	SAHA_100_rep2	CTTGCATTCA
Chemical_screen_2L	SAHA_50_rep2	GCATTGATAT
Chemical_screen_2L	SAHA_10_rep2	AACGACGTCC
Chemical_screen_2L	SAHA_5_rep2	GTAGGCGCAG
Chemical_screen_2L	SAHA_1_rep2	AGATCAACCA
Chemical_screen_2L	Vehicle_DMSO_rep2	CATCATCCAA
Chemical_screen_2L	SAHA_1000_rep3	ATGGTTGGAA
Chemical_screen_2L	SAHA_500_rep3	ATTGCTTAGT
Chemical_screen_2L	SAHA_100_rep3	ATGCGGCTAA
Chemical_screen_2L	SAHA_50_rep3	TGCCTCGGTA
Chemical_screen_2L	SAHA_10_rep3	TGATCTTAAT
Chemical_screen_2L	SAHA_5_rep3	TGATTAATCC
Chemical_screen_2L	SAHA_1_rep3	ATCCGTTGAA
Chemical_screen_2L	Vehicle_DMSO_rep3	AAGGTTCAGA
Chemical_screen_2L	BMS_1000_rep1	AATAGCGACG
Chemical_screen_2L	BMS_500_rep1	GAGAGCATGC
Chemical_screen_2L	BMS_100_rep1	ATGGTAACTA
Chemical_screen_2L	BMS_50_rep1	GCCAAGAAGA
Chemical_screen_2L	BMS_10_rep1	GAACTACTCA
Chemical_screen_2L	BMS_5_rep1	TACTTCCGTC
Chemical_screen_2L	BMS_1_rep1	TAAGCTGATG
Chemical_screen_2L	Vehicle_DMSO_rep1	AAGCTACCAG
Chemical_screen_2L	BMS_1000_rep2	AATTGAAGCC
Chemical_screen_2L	BMS_500_rep2	CCTGACCTAT
Chemical_screen_2L	BMS_100_rep2	GCCGTTAATA
Chemical_screen_2L	BMS_50_rep2	TCCTAATTAC
Chemical_screen_2L	BMS_10_rep2	CATTCCATAG
Chemical_screen_2L	BMS_5_rep2	TAGTTCCAGC
Chemical_screen_2L	BMS_1_rep2	TCCTCGCTCC
Chemical_screen_2L	Vehicle_DMSO_rep2	AGCCTGCAGT
Chemical_screen_2L	BMS_1000_rep3	CTTAGACGAT
Chemical_screen_2L	BMS_500_rep3	TGAGTTGCGT
Chemical_screen_2L	BMS_100_rep3	CATTCAAGGT
Chemical_screen_2L	BMS_50_rep3	AGTATTCTGC
Chemical_screen_2L	BMS_10_rep3	ATCGGCCAGA
Chemical_screen_2L	BMS_5_rep3	ATACGCTCAA
Chemical_screen_2L	BMS_1_rep3	ACTCAGGCCA
Chemical_screen_2L	Vehicle_DMSO_rep3	CTCGCCATTC
Chemical_screen_2L	PreMixed_A549_NIH3T3	TTCTCGCATG
Chemical_screen_2L	A549	TCCTACCAGT
Chemical_screen_2L	NIH3T3	GCGTTGGAGC
Species_mix_3L	A549_polyA-hash	AGTTGGCCTC
Species_mix_3L	A549_polyA-hash	TCAGCTCCTG
Species_mix_3L	A549_polyA-hash	AATCCTGGCC
Species_mix_3L	NIH3T3_polyA-hash	TCTATTGCCT
Species_mix_3L	NIH3T3_polyA-hash	ATTATAACGT
Species_mix_3L	NIH3T3_polyA-hash	ACGATAATAA
Species_mix_3L	A549_enhanced-hash	GGCCTCTCCA
Species_mix_3L	A549_enhanced-hash	ATCGGTCCTC
Species_mix_3L	A549_enhanced-hash	CTTGCCAGCG
Species_mix_3L	NIH3T3_enhanced-hash	TTGAATCAAG
Species_mix_3L	NIH3T3_enhanced-hash	CCTTGAGGAA
Species_mix_3L	NIH3T3_enhanced-hash	TTATCCAGTA
MLR_3L	ResponderA_NoStim_rep1	ACGGTCATCA
MLR_3L	ResponderA_StimA_rep1	ACGTAGCAGG
MLR_3L	ResponderA_StimB_rep1	CGACCGAGAG
MLR_3L	ResponderA_StimC_rep1	AAGCGGTTCT
MLR_3L	ResponderA_StimD_rep1	TCGGAATAAC
MLR_3L	ResponderA_Bead_rep1	AAGTTCGCTG
MLR_3L	NoResponder_StimA_rep1	AATAATCGGT
MLR_3L	ResponderA_NoStim_rep2	AAGCCGCCGC
MLR_3L	ResponderA_StimA_rep2	TCGGCCGATG
MLR_3L	ResponderA_StimB_rep2	AGCGACTGCT
MLR_3L	ResponderA_StimC_rep2	CTTAATGAGC
MLR_3L	ResponderA_StimD_rep2	AATTCCTCTC
MLR_3L	ResponderA_Bead_rep2	GCTGGTCTCC
MLR_3L	NoResponder_StimA_rep2	AGTATTGCTA
MLR_3L	ResponderA_NoStim_rep3	GGTCCTGCAA
MLR_3L	ResponderA_StimA_rep3	CGCTTCAATT
MLR_3L	ResponderA_StimB_rep3	GGATTATTAT
MLR_3L	ResponderA_StimC_rep3	TCCGGCTGAT
MLR_3L	ResponderA_StimD_rep3	CCGCCTCGTT
MLR_3L	ResponderA_Bead_rep3	TTATAATCAA
MLR_3L	NoResponder_StimA_rep3	CCATTGAACG
MLR_3L	ResponderB_NoStim_rep1	ACCTCCTGAA
MLR_3L	ResponderB_StimB_rep1	AGAGGCCGGC
MLR_3L	ResponderB_StimA_rep1	CTGCCTCTTC
MLR_3L	ResponderB_StimC_rep1	CAGTATCCTT
MLR_3L	ResponderB_StimD_rep1	GTCAACTAGC
MLR_3L	ResponderB_Bead_rep1	TGACGCAGTC
MLR_3L	NoResponder_StimB_rep1	GTCAATACGA
MLR_3L	ResponderB_NoStim_rep2	CGTACCAACG
MLR_3L	ResponderB_StimB_rep2	AGAGATGAAT
MLR_3L	ResponderB_StimA_rep2	TATTCCAATT
MLR_3L	ResponderB_StimC_rep2	GGATGCGATT
MLR_3L	ResponderB_StimD_rep2	GTAACCAGGT
MLR_3L	ResponderB_Bead_rep2	CCTCGTCATA
MLR_3L	NoResponder_StimB_rep2	AATGGTCTTA
MLR_3L	ResponderB_NoStim_rep3	GTCCGTAGAT
MLR_3L	ResponderB_StimB_rep3	CCATCCTAGT
MLR_3L	ResponderB_StimA_rep3	TGGTTCCTAC
MLR_3L	ResponderB_StimC_rep3	GCGCCTTCCG
MLR_3L	ResponderB_StimD_rep3	CGTACTACGC
MLR_3L	ResponderB_Bead_rep3	GGCCGCGGTT
MLR_3L	NoResponder_StimB_rep3	TGGATAGTTG
MLR_3L	ResponderC_NoStim_rep1	CAAGCTCAGG
MLR_3L	ResponderC_StimC_rep1	ATCATCCTTC
MLR_3L	ResponderC_StimA_rep1	CCTCCGGAGT
MLR_3L	ResponderC_StimB_rep1	CCATTGCTGG
MLR_3L	ResponderC_StimD_rep1	TATTCGCAGT
MLR_3L	ResponderC_Bead_rep1	CCGGTTAAGT
MLR_3L	NoResponder_StimC_rep1	ATATTCTACC
MLR_3L	ResponderC_NoStim_rep2	TTCTCTCCAG
MLR_3L	ResponderC_StimC_rep2	CCAAGAGCAA
MLR_3L	ResponderC_StimA_rep2	TTGGTTCGAG
MLR_3L	ResponderC_StimB_rep2	AACGGATTAC
MLR_3L	ResponderC_StimD_rep2	CATCTTCAGA
MLR_3L	ResponderC_Bead_rep2	TTGAACCTCC
MLR_3L	NoResponder_StimC_rep2	GGAATTCCAA
MLR_3L	ResponderC_NoStim_rep3	GCCATGGTAC
MLR_3L	ResponderC_StimC_rep3	GAGCTCTTCA
MLR_3L	ResponderC_StimA_rep3	CCGAGGCAAC
MLR_3L	ResponderC_StimB_rep3	GTCTCTAGTT
MLR_3L	ResponderC_StimD_rep3	GCTGGTTATA
MLR_3L	ResponderC_Bead_rep3	TCGTAGGTCA
MLR_3L	NoResponder_StimC_rep3	AACTCAGACG
MLR_3L	ResponderD_NoStim_rep1	TGGAGGCAAG
MLR_3L	ResponderD_StimD_rep1	ACTGATGCGA
MLR_3L	ResponderD_StimA_rep1	ACGACTCCTC
MLR_3L	ResponderD_StimB_rep1	TGGCAGCGAA
MLR_3L	ResponderD_StimC_rep1	CCGATACTCT
MLR_3L	ResponderD_Bead_rep1	CAATATAGGC
MLR_3L	NoResponder_StimD_rep1	ACCGGCCGAC
MLR_3L	ResponderD_NoStim_rep2	CATCATAGCA
MLR_3L	ResponderD_StimD_rep2	GATGATCCAT
MLR_3L	ResponderD_StimA_rep2	ATGGCAATAC
MLR_3L	ResponderD_StimB_rep2	ACCAGAACCA
MLR_3L	ResponderD_StimC_rep2	GGTTCGACCT
MLR_3L	ResponderD_Bead_rep2	CTTGGACGGA
MLR_3L	NoResponder_StimD_rep2	CGGTCTCATA
MLR_3L	ResponderD_NoStim_rep3	CCTGAATACT
MLR_3L	ResponderD_StimD_rep3	CTTGGAGACT
MLR_3L	ResponderD_StimA_rep3	AAGACCTTAC
MLR_3L	ResponderD_StimB_rep3	GCGAGCGCTC
MLR_3L	ResponderD_StimC_rep3	TCGCAAGACG
MLR_3L	ResponderD_Bead_rep3	CAATCTCGGA
MLR_3L	NoResponder_StimD_rep3	TCGACCTACC
MLR_w_Drugs_3L	RespD_StimD_Dex_25_uM_rep1_100	GGTTGGCGAC
MLR_w_Drugs_3L	RespD_StimD_Dex_25_uM_rep2_100	GTAGATCGTT
MLR_w_Drugs_3L	RespD_StimD_Dex_2.5_uM_rep1_10	GAGGTCGGTT
MLR_w_Drugs_3L	RespD_StimD_Dex_2.5_uM_rep2_10	ACGCGCTCCT
MLR_w_Drugs_3L	RespD_StimD_Dex_0.25_uM_rep1_1	AGCGTCGTAT
MLR_w_Drugs_3L	RespD_StimD_Dex_0.25_uM_rep2_1	GACCAATGCG
MLR_w_Drugs_3L	RespD_StimD_Dex_0_uM_rep1_0	AGGTAGAGCT
MLR_w_Drugs_3L	RespD_StimD_Dex_0_uM_rep2_0	TTGCAGCATT
MLR_w_Drugs_3L	RespD_Bead_Dex_25_uM_rep1_100	GTAGATGCGC
MLR_w_Drugs_3L	RespD_Bead_Dex_25_uM_rep2_100	TCGGTAAGGC
MLR_w_Drugs_3L	RespD_Bead_Dex_2.5_uM_rep1_10	ACGATAGACT
MLR_w_Drugs_3L	RespD_Bead_Dex_2.5_uM_rep2_10	GCGGCCAATC
MLR_w_Drugs_3L	RespD_Bead_Dex_0.25_uM_rep1_1	ACGCGTATCG
MLR_w_Drugs_3L	RespD_Bead_Dex_0.25_uM_rep2_1	CATGACTCAA
MLR_w_Drugs_3L	RespD_Bead_Dex_0_uM_rep1_0	ACTCCGCCAA
MLR_w_Drugs_3L	RespD_Bead_Dex_0_uM_rep2_0	ACGTTGAATG
MLR_w_Drugs_3L	RespD_StimA_Dex_25_uM_rep1_100	AGGACTGCGA
MLR_w_Drugs_3L	RespD_StimA_Dex_25_uM_rep2_100	ACTCGACGCC
MLR_w_Drugs_3L	RespD_StimA_Dex_2.5_uM_rep1_10	CCTATCATAA
MLR_w_Drugs_3L	RespD_StimA_Dex_2.5_uM_rep2_10	AATCCGGTCA
MLR_w_Drugs_3L	RespD_StimA_Dex_0.25_uM_rep1_1	CTATTAACCA
MLR_w_Drugs_3L	RespD_StimA_Dex_0.25_uM_rep2_1	GATCCAGCGT
MLR_w_Drugs_3L	RespD_StimA_Dex_0_uM_rep1_0	TGAGACTCTA
MLR_w_Drugs_3L	RespD_StimA_Dex_0_uM_rep2_0	GCGGAGTCGA
MLR_w_Drugs_3L	RespD_StimD_CycA_25_uM_rep1_100	GAGGCTTATT
MLR_w_Drugs_3L	RespD_StimD_CycA_25_uM_rep2_100	CGCCAGGCAT
MLR_w_Drugs_3L	RespD_StimD_CycA_2.5_uM_rep1_10	AATACCAGTT
MLR_w_Drugs_3L	RespD_StimD_CycA_2.5_uM_rep2_10	GCGGTTATTG
MLR_w_Drugs_3L	RespD_StimD_CycA_0.25_uM_rep1_1	CATCCAGCCA
MLR_w_Drugs_3L	RespD_StimD_CycA_0.25_uM_rep2_1	GGCTGCCTTA
MLR_w_Drugs_3L	RespD_StimD_CycA_0_uM_rep1_0	TTCTATAGAG
MLR_w_Drugs_3L	RespD_StimD_CycA_0_uM_rep2_0	TCTAGTCAAG
MLR_w_Drugs_3L	RespD_Bead_CycA_25_uM_rep1_100	ACGGAGAATA
MLR_w_Drugs_3L	RespD_Bead_CycA_25_uM_rep2_100	ATTAACTTAA
MLR_w_Drugs_3L	RespD_Bead_CycA_2.5_uM_rep1_10	CGTATTGAGA
MLR_w_Drugs_3L	RespD_Bead_CycA_2.5_uM_rep2_10	TAGCCAGCAA
MLR_w_Drugs_3L	RespD_Bead_CycA_0.25_uM_rep1_1	TCGGCGTCGT
MLR_w_Drugs_3L	RespD_Bead_CycA_0.25_uM_rep2_1	GCCTGATATA
MLR_w_Drugs_3L	RespD_Bead_CycA_0_uM_rep1_0	GCCTCAGCAT
MLR_w_Drugs_3L	RespD_Bead_CycA_0_uM_rep2_0	ATCTAGGTTC
MLR_w_Drugs_3L	RespD_StimA_CycA_25_uM_rep1_100	GACGAGGTTG
MLR_w_Drugs_3L	RespD_StimA_CycA_25_uM_rep2_100	CTGGTTGGTT
MLR_w_Drugs_3L	RespD_StimA_CycA_2.5_uM_rep1_10	CCGCGCAGGT
MLR_w_Drugs_3L	RespD_StimA_CycA_2.5_uM_rep2_10	ACTCTACTGG
MLR_w_Drugs_3L	RespD_StimA_CycA_0.25_uM_rep1_1	CCTGAGAGCA
MLR_w_Drugs_3L	RespD_StimA_CycA_0.25_uM_rep2_1	ACCAGTATAA
MLR_w_Drugs_3L	RespD_StimA_CycA_0_uM_rep1_0	TCCGCCGGTC
MLR_w_Drugs_3L	RespD_StimA_CycA_0_uM_rep2_0	TGCCTAACTT
MLR_w_Drugs_3L	RespD_StimD_SAHA_500_uM_rep1_100	TTCTCTGAGA
MLR_w_Drugs_3L	RespD_StimD_SAHA_500_uM_rep2_100	CCTGCATCAA
MLR_w_Drugs_3L	RespD_StimD_SAHA_50_uM_rep1_10	TCTGACGAGG
MLR_w_Drugs_3L	RespD_StimD_SAHA_50_uM_rep2_10	GATTCCGGAA
MLR_w_Drugs_3L	RespD_StimD_SAHA_5_uM_rep1_1	TGGCATAACG
MLR_w_Drugs_3L	RespD_StimD_SAHA_5_uM_rep2_1	TCTCTCATCC
MLR_w_Drugs_3L	RespD_StimD_SAHA_0_uM_rep1_0	TTCGCTGCCT
MLR_w_Drugs_3L	RespD_StimD_SAHA_0_uM_rep2_0	GGATTCTATC
MLR_w_Drugs_3L	RespD_Bead_SAHA_500_uM_rep1_100	TAGAATAGCC
MLR_w_Drugs_3L	RespD_Bead_SAHA_500_uM_rep2_100	GCTCGAATCA
MLR_w_Drugs_3L	RespD_Bead_SAHA_50_uM_rep1_10	GGCTCGAGAT
MLR_w_Drugs_3L	RespD_Bead_SAHA_50_uM_rep2_10	TCCTCTCCGT
MLR_w_Drugs_3L	RespD_Bead_SAHA_5_uM_rep1_1	ATAACCGTTC
MLR_w_Drugs_3L	RespD_Bead_SAHA_5_uM_rep2_1	AGGTCTATGG
MLR_w_Drugs_3L	RespD_Bead_SAHA_0_uM_rep1_0	AGCAAGAACC
MLR_w_Drugs_3L	RespD_Bead_SAHA_0_uM_rep2_0	TTGATATGAA
MLR_w_Drugs_3L	RespD_StimA_SAHA_500_uM_rep1_100	TGGCAGAAGT
MLR_w_Drugs_3L	RespD_StimA_SAHA_500_uM_rep2_100	CTTCATTAGA
MLR_w_Drugs_3L	RespD_StimA_SAHA_50_uM_rep1_10	AATCGAACTC
MLR_w_Drugs_3L	RespD_StimA_SAHA_50_uM_rep2_10	GGACGACGCA
MLR_w_Drugs_3L	RespD_StimA_SAHA_5_uM_rep1_1	CGTCTATGAA
MLR_w_Drugs_3L	RespD_StimA_SAHA_5_uM_rep2_1	CGAATCTCCT
MLR_w_Drugs_3L	RespD_StimA_SAHA_0_uM_rep1_0	GGCTATTCGA
MLR_w_Drugs_3L	RespD_StimA_SAHA_0_uM_rep2_0	TCTATCGGTA
MLR_w_Drugs_3L	RespD_StimD_Meth_10_uM_rep1_100	CGAAGGCATG
MLR_w_Drugs_3L	RespD_StimD_Meth_10_uM_rep2_100	AATTGAGAGA
MLR_w_Drugs_3L	RespD_StimD_Meth_1_uM_rep1_10	GTAGTTGGAT
MLR_w_Drugs_3L	RespD_StimD_Meth_1_uM_rep2_10	CCTAAGCGGT
MLR_w_Drugs_3L	RespD_StimD_Meth_0.1_uM_rep1_1	CGTAAGGAGT
MLR_w_Drugs_3L	RespD_StimD_Meth_0.1_uM_rep2_1	AAGCATCCTA
MLR_w_Drugs_3L	RespD_StimD_Meth_0_uM_rep1_0	CTGAAGAGAC
MLR_w_Drugs_3L	RespD_StimD_Meth_0_uM_rep2_0	GGCTTCTGGA
MLR_w_Drugs_3L	RespD_Bead_Meth_10_uM_rep1_100	AGCGATCCGC
MLR_w_Drugs_3L	RespD_Bead_Meth_10_uM_rep2_100	ACGCTTCTCT
MLR_w_Drugs_3L	RespD_Bead_Meth_1_uM_rep1_10	ATATGCCATC
MLR_w_Drugs_3L	RespD_Bead_Meth_1_uM_rep2_10	AAGTACGTTA
MLR_w_Drugs_3L	RespD_Bead_Meth_0.1_uM_rep1_1	GAATGAGGAG
MLR_w_Drugs_3L	RespD_Bead_Meth_0.1_uM_rep2_1	AGGCCGGTAA
MLR_w_Drugs_3L	RespD_Bead_Meth_0_uM_rep1_0	GCCATCAACT
MLR_w_Drugs_3L	RespD_Bead_Meth_0_uM_rep2_0	ACTGGTAGAT
MLR_w_Drugs_3L	RespD_StimA_Meth_10_uM_rep1_100	ATGAGTTCTC
MLR_w_Drugs_3L	RespD_StimA_Meth_10_uM_rep2_100	CCATCGGACC
MLR_w_Drugs_3L	RespD_StimA_Meth_1_uM_rep1_10	GGCATCTACC
MLR_w_Drugs_3L	RespD_StimA_Meth_1_uM_rep2_10	TTCTCTACTA
MLR_w_Drugs_3L	RespD_StimA_Meth_0.1_uM_rep1_1	CCAGGCTCTT
MLR_w_Drugs_3L	RespD_StimA_Meth_0.1_uM_rep2_1	ATCCATCAGG
MLR_w_Drugs_3L	RespD_StimA_Meth_0_uM_rep1_0	CTCGGAGCAA
MLR_w_Drugs_3L	RespD_StimA_Meth_0_uM_rep2_0	GGCGGTTGAC
MLR_w_Drugs_3L	RespD_StimD_Rapa_50_nM_rep1_100	ACGGTCATCA
MLR_w_Drugs_3L	RespD_StimD_Rapa_50_nM_rep2_100	ACGTAGCAGG
MLR_w_Drugs_3L	RespD_StimD_Rapa_5_nM_rep1_10	CGACCGAGAG
MLR_w_Drugs_3L	RespD_StimD_Rapa_5_nM_rep2_10	AAGCGGTTCT
MLR_w_Drugs_3L	RespD_StimD_Rapa_0.5_nM_rep1_1	TCGGAATAAC
MLR_w_Drugs_3L	RespD_StimD_Rapa_0.5_nM_rep2_1	AAGTTCGCTG
MLR_w_Drugs_3L	RespD_StimD_Rapa_0_nM_rep1_0	AATAATCGGT
MLR_w_Drugs_3L	RespD_StimD_Rapa_0_nM_rep2_0	AGGCGAAGGC
MLR_w_Drugs_3L	RespD_Bead_Rapa_50_nM_rep1_100	AAGCCGCCGC
MLR_w_Drugs_3L	RespD_Bead_Rapa_50_nM_rep2_100	TCGGCCGATG
MLR_w_Drugs_3L	RespD_Bead_Rapa_5_nM_rep1_10	AGCGACTGCT
MLR_w_Drugs_3L	RespD_Bead_Rapa_5_nM_rep2_10	CTTAATGAGC
MLR_w_Drugs_3L	RespD_Bead_Rapa_0.5_nM_rep1_1	AATTCCTCTC
MLR_w_Drugs_3L	RespD_Bead_Rapa_0.5_nM_rep2_1	GCTGGTCTCC
MLR_w_Drugs_3L	RespD_Bead_Rapa_0_nM_rep1_0	AGTATTGCTA
MLR_w_Drugs_3L	RespD_Bead_Rapa_0_nM_rep2_0	TCTAGGATAA
MLR_w_Drugs_3L	RespD_StimA_Rapa_50_nM_rep1_100	GGTCCTGCAA
MLR_w_Drugs_3L	RespD_StimA_Rapa_50_nM_rep2_100	CGCTTCAATT
MLR_w_Drugs_3L	RespD_StimA_Rapa_5_nM_rep1_10	GGATTATTAT
MLR_w_Drugs_3L	RespD_StimA_Rapa_5_nM_rep2_10	TCCGGCTGAT
MLR_w_Drugs_3L	RespD_StimA_Rapa_0.5_nM_rep1_1	CCGCCTCGTT
MLR_w_Drugs_3L	RespD_StimA_Rapa_0.5_nM_rep2_1	TTATAATCAA
MLR_w_Drugs_3L	RespD_StimA_Rapa_0_nM_rep1_0	CCATTGAACG
MLR_w_Drugs_3L	RespD_StimA_Rapa_0_nM_rep2_0	ACTCCAACGG
MLR_w_Drugs_3L	RespD_StimD_BMS_50_uM_rep1_100	ACCTCCTGAA
MLR_w_Drugs_3L	RespD_StimD_BMS_50_uM_rep2_100	AGAGGCCGGC
MLR_w_Drugs_3L	RespD_StimD_BMS_5_uM_rep1_10	CTGCCTCTTC
MLR_w_Drugs_3L	RespD_StimD_BMS_5_uM_rep2_10	CAGTATCCTT
MLR_w_Drugs_3L	RespD_StimD_BMS_0.5_uM_rep1_1	GTCAACTAGC
MLR_w_Drugs_3L	RespD_StimD_BMS_0.5_uM_rep2_1	TGACGCAGTC
MLR_w_Drugs_3L	RespD_StimD_BMS_0_uM_rep1_0	GTCAATACGA
MLR_w_Drugs_3L	RespD_StimD_BMS_0_uM_rep2_0	TGAACTTCGA
MLR_w_Drugs_3L	RespD_Bead_BMS_50_uM_rep1_100	CGTACCAACG
MLR_w_Drugs_3L	RespD_Bead_BMS_50_uM_rep2_100	AGAGATGAAT
MLR_w_Drugs_3L	RespD_Bead_BMS_5_uM_rep1_10	TATTCCAATT
MLR_w_Drugs_3L	RespD_Bead_BMS_5_uM_rep2_10	GGATGCGATT
MLR_w_Drugs_3L	RespD_Bead_BMS_0.5_uM_rep1_1	GTAACCAGGT
MLR_w_Drugs_3L	RespD_Bead_BMS_0.5_uM_rep2_1	CCTCGTCATA
MLR_w_Drugs_3L	RespD_Bead_BMS_0_uM_rep1_0	AATGGTCTTA
MLR_w_Drugs_3L	RespD_Bead_BMS_0_uM_rep2_0	ATGAATGCCT
MLR_w_Drugs_3L	RespD_StimA_BMS_50_uM_rep1_100	GTCCGTAGAT
MLR_w_Drugs_3L	RespD_StimA_BMS_50_uM_rep2_100	CCATCCTAGT
MLR_w_Drugs_3L	RespD_StimA_BMS_5_uM_rep1_10	TGGTTCCTAC
MLR_w_Drugs_3L	RespD_StimA_BMS_5_uM_rep2_10	GCGCCTTCCG
MLR_w_Drugs_3L	RespD_StimA_BMS_0.5_uM_rep1_1	CGTACTACGC
MLR_w_Drugs_3L	RespD_StimA_BMS_0.5_uM_rep2_1	GGCCGCGGTT
MLR_w_Drugs_3L	RespD_StimA_BMS_0_uM_rep1_0	TGGATAGTTG
MLR_w_Drugs_3L	RespD_StimA_BMS_0_uM_rep2_0	CGGCGCCAGG
MLR_w_Drugs_3L	RespD_StimD_CycA-Rapa_12.5-25_uM-nM_rep1_100	CAAGCTCAGG
MLR_w_Drugs_3L	RespD_StimD_CycA-Rapa_12.5-25_uM-nM_rep2_100	ATCATCCTTC
MLR_w_Drugs_3L	RespD_StimD_CycA-Rapa_1.25-2.5_uM-nM_rep1_10	CCTCCGGAGT
MLR_w_Drugs_3L	RespD_StimD_CycA-Rapa_1.25-2.5_uM-nM_rep2_10	CCATTGCTGG
MLR_w_Drugs_3L	RespD_StimD_CycA-Rapa_0.125-0.25_uM-nM_rep1_1	TATTCGCAGT
MLR_w_Drugs_3L	RespD_StimD_CycA-Rapa_0.125-0.25_uM-nM_rep2_1	CCGGTTAAGT
MLR_w_Drugs_3L	RespD_StimD_CycA-Rapa_0-0_uM-nM_rep1_0	ATATTCTACC
MLR_w_Drugs_3L	RespD_StimD_CycA-Rapa_0-0_uM-nM_rep2_0	TACGGATCGT
MLR_w_Drugs_3L	RespD_Bead_CycA-Rapa_12.5-25_uM-nM_rep1_100	TTCTCTCCAG
MLR_w_Drugs_3L	RespD_Bead_CycA-Rapa_12.5-25_uM-nM_rep2_100	CCAAGAGCAA
MLR_w_Drugs_3L	RespD_Bead_CycA-Rapa_1.25-2.5_uM-nM_rep1_10	TTGGTTCGAG
MLR_w_Drugs_3L	RespD_Bead_CycA-Rapa_1.25-2.5_uM-nM_rep2_10	AACGGATTAC
MLR_w_Drugs_3L	RespD_Bead_CycA-Rapa_0.125-0.25_uM-nM_rep1_1	CATCTTCAGA
MLR_w_Drugs_3L	RespD_Bead_CycA-Rapa_0.125-0.25_uM-nM_rep2_1	TTGAACCTCC
MLR_w_Drugs_3L	RespD_Bead_CycA-Rapa_0-0_uM-nM_rep1_0	GGAATTCCAA
MLR_w_Drugs_3L	RespD_Bead_CycA-Rapa_0-0_uM-nM_rep2_0	ATAGGTCCAA
MLR_w_Drugs_3L	RespD_StimA_CycA-Rapa_12.5-25_uM-nM_rep1_100	GCCATGGTAC
MLR_w_Drugs_3L	RespD_StimA_CycA-Rapa_12.5-25_uM-nM_rep2_100	GAGCTCTTCA
MLR_w_Drugs_3L	RespD_StimA_CycA-Rapa_1.25-2.5_uM-nM_rep1_10	CCGAGGCAAC
MLR_w_Drugs_3L	RespD_StimA_CycA-Rapa_1.25-2.5_uM-nM_rep2_10	GTCTCTAGTT
MLR_w_Drugs_3L	RespD_StimA_CycA-Rapa_0.125-0.25_uM-nM_rep1_1	GCTGGTTATA
MLR_w_Drugs_3L	RespD_StimA_CycA-Rapa_0.125-0.25_uM-nM_rep2_1	TCGTAGGTCA
MLR_w_Drugs_3L	RespD_StimA_CycA-Rapa_0-0_uM-nM_rep1_0	AACTCAGACG
MLR_w_Drugs_3L	RespD_StimA_CycA-Rapa_0-0_uM-nM_rep2_0	TGCTGCCGGA
MLR_w_Drugs_3L	RespD_StimD_Meth-CycA_5-12.5_uM-uM_rep1_100	TGGAGGCAAG
MLR_w_Drugs_3L	RespD_StimD_Meth-CycA_5-12.5_uM-uM_rep2_100	ACTGATGCGA
MLR_w_Drugs_3L	RespD_StimD_Meth-CycA_0.5-1.25_uM-uM_rep1_10	ACGACTCCTC
MLR_w_Drugs_3L	RespD_StimD_Meth-CycA_0.5-1.25_uM-uM_rep2_10	TGGCAGCGAA
MLR_w_Drugs_3L	RespD_StimD_Meth-CycA_0.05-0.125_uM-uM_rep1_1	CCGATACTCT
MLR_w_Drugs_3L	RespD_StimD_Meth-CycA_0.05-0.125_uM-uM_rep2_1	CAATATAGGC
MLR_w_Drugs_3L	RespD_StimD_Meth-CycA_0-0_uM-uM_rep1_0	ACCGGCCGAC
MLR_w_Drugs_3L	RespD_StimD_Meth-CycA_0-0_uM-uM_rep2_0	AATAAGGCTC
MLR_w_Drugs_3L	RespD_Bead_Meth-CycA_5-12.5_uM-uM_rep1_100	CATCATAGCA
MLR_w_Drugs_3L	RespD_Bead_Meth-CycA_5-12.5_uM-uM_rep2_100	GATGATCCAT
MLR_w_Drugs_3L	RespD_Bead_Meth-CycA_0.5-1.25_uM-uM_rep1_10	ATGGCAATAC
MLR_w_Drugs_3L	RespD_Bead_Meth-CycA_0.5-1.25_uM-uM_rep2_10	ACCAGAACCA
MLR_w_Drugs_3L	RespD_Bead_Meth-CycA_0.05-0.125_uM-uM_rep1_1	GGTTCGACCT
MLR_w_Drugs_3L	RespD_Bead_Meth-CycA_0.05-0.125_uM-uM_rep2_1	CTTGGACGGA
MLR_w_Drugs_3L	RespD_Bead_Meth-CycA_0-0_uM-uM_rep1_0	CGGTCTCATA
MLR_w_Drugs_3L	RespD_Bead_Meth-CycA_0-0_uM-uM_rep2_0	AATCAGAGCC
MLR_w_Drugs_3L	RespD_StimA_Meth-CycA_5-12.5_uM-uM_rep1_100	CCTGAATACT
MLR_w_Drugs_3L	RespD_StimA_Meth-CycA_5-12.5_uM-uM_rep2_100	CTTGGAGACT
MLR_w_Drugs_3L	RespD_StimA_Meth-CycA_0.5-1.25_uM-uM_rep1_10	AAGACCTTAC
MLR_w_Drugs_3L	RespD_StimA_Meth-CycA_0.5-1.25_uM-uM_rep2_10	GCGAGCGCTC
MLR_w_Drugs_3L	RespD_StimA_Meth-CycA_0.05-0.125_uM-uM_rep1_1	TCGCAAGACG
MLR_w_Drugs_3L	RespD_StimA_Meth-CycA_0.05-0.125_uM-uM_rep2_1	CAATCTCGGA
MLR_w_Drugs_3L	RespD_StimA_Meth-CycA_0-0_uM-uM_rep1_0	TCGACCTACC
MLR_w_Drugs_3L	RespD_StimA_Meth-CycA_0-0_uM-uM_rep2_0	TTATAGGCAT

## Sheet: Supp_Table4
Oligo name	Sequence (5'-3')	Note
P5_i5_1_Universal_Connector_A_C15_ME	TCGTCGGCAGCGTCTCCACGCTATAGCCTGCGATCGAGGACGGCAGATGTGTATAAGAGACAG	Index Transposon Oligo (Transferred Strand)
P5_i5_2_Universal_Connector_A_C15_ME	TCGTCGGCAGCGTCTCCACGCATAGAGGCGCGATCGAGGACGGCAGATGTGTATAAGAGACAG	Index Transposon Oligo (Transferred Strand)
P5_i5_3_Universal_Connector_A_C15_ME	TCGTCGGCAGCGTCTCCACGCCCTATCCTGCGATCGAGGACGGCAGATGTGTATAAGAGACAG	Index Transposon Oligo (Transferred Strand)
P5_i5_4_Universal_Connector_A_C15_ME	TCGTCGGCAGCGTCTCCACGCGGCTCTGAGCGATCGAGGACGGCAGATGTGTATAAGAGACAG	Index Transposon Oligo (Transferred Strand)
P5_i5_5_Universal_Connector_A_C15_ME	TCGTCGGCAGCGTCTCCACGCAGGCGAAGGCGATCGAGGACGGCAGATGTGTATAAGAGACAG	Index Transposon Oligo (Transferred Strand)
P5_i5_6_Universal_Connector_A_C15_ME	TCGTCGGCAGCGTCTCCACGCTAATCTTAGCGATCGAGGACGGCAGATGTGTATAAGAGACAG	Index Transposon Oligo (Transferred Strand)
P5_i5_7_Universal_Connector_A_C15_ME	TCGTCGGCAGCGTCTCCACGCCAGGACGTGCGATCGAGGACGGCAGATGTGTATAAGAGACAG	Index Transposon Oligo (Transferred Strand)
P5_i5_8_Universal_Connector_A_C15_ME	TCGTCGGCAGCGTCTCCACGCGTACTGACGCGATCGAGGACGGCAGATGTGTATAAGAGACAG	Index Transposon Oligo (Transferred Strand)
P7_i7_1_Universal_Connector_B_D15_ME	GTCTCGTGGGCTCGGCTGTCCCTGTCCCGAGTAATCACCGTCTCCGCCTCAGATGTGTATAAGAGACAG	Index Transposon Oligo (Transferred Strand)
P7_i7_2_Universal_Connector_B_D15_ME	GTCTCGTGGGCTCGGCTGTCCCTGTCCTCTCCGGACACCGTCTCCGCCTCAGATGTGTATAAGAGACAG	Index Transposon Oligo (Transferred Strand)
P7_i7_3_Universal_Connector_B_D15_ME	GTCTCGTGGGCTCGGCTGTCCCTGTCCAATGAGCGCACCGTCTCCGCCTCAGATGTGTATAAGAGACAG	Index Transposon Oligo (Transferred Strand)
P7_i7_4_Universal_Connector_B_D15_ME	GTCTCGTGGGCTCGGCTGTCCCTGTCCGGAATCTCCACCGTCTCCGCCTCAGATGTGTATAAGAGACAG	Index Transposon Oligo (Transferred Strand)
P7_i7_5_Universal_Connector_B_D15_ME	GTCTCGTGGGCTCGGCTGTCCCTGTCCTTCTGAATCACCGTCTCCGCCTCAGATGTGTATAAGAGACAG	Index Transposon Oligo (Transferred Strand)
P7_i7_6_Universal_Connector_B_D15_ME	GTCTCGTGGGCTCGGCTGTCCCTGTCCACGAATTCCACCGTCTCCGCCTCAGATGTGTATAAGAGACAG	Index Transposon Oligo (Transferred Strand)
P7_i7_7_Universal_Connector_B_D15_ME	GTCTCGTGGGCTCGGCTGTCCCTGTCCAGCTTCAGCACCGTCTCCGCCTCAGATGTGTATAAGAGACAG	Index Transposon Oligo (Transferred Strand)
P7_i7_8_Universal_Connector_B_D15_ME	GTCTCGTGGGCTCGGCTGTCCCTGTCCGCGCATTACACCGTCTCCGCCTCAGATGTGTATAAGAGACAG	Index Transposon Oligo (Transferred Strand)
P7_i7_9_Universal_Connector_B_D15_ME	GTCTCGTGGGCTCGGCTGTCCCTGTCCCATAGCCGCACCGTCTCCGCCTCAGATGTGTATAAGAGACAG	Index Transposon Oligo (Transferred Strand)
P7_i7_10_Universal_Connector_B_D15_ME	GTCTCGTGGGCTCGGCTGTCCCTGTCCTTCGCGGACACCGTCTCCGCCTCAGATGTGTATAAGAGACAG	Index Transposon Oligo (Transferred Strand)
P7_i7_11_Universal_Connector_B_D15_ME	GTCTCGTGGGCTCGGCTGTCCCTGTCCGCGCGAGACACCGTCTCCGCCTCAGATGTGTATAAGAGACAG	Index Transposon Oligo (Transferred Strand)
P7_i7_12_Universal_Connector_B_D15_ME	GTCTCGTGGGCTCGGCTGTCCCTGTCCCTATCGCTCACCGTCTCCGCCTCAGATGTGTATAAGAGACAG	Index Transposon Oligo (Transferred Strand)
Tn5ME-A (Illumina FC-121-1030)	TCGTCGGCAGCGTCAGATGTGTATAAGAGACAG	Nextera P5 handle with no index
Tn5ME-B (Illumina FC-121-1031)	GTCTCGTGGGCTCGGAGATGTGTATAAGAGACAG	Nextera P7 handle with no index
Tn5ME_Rev	/5Phos/CTGTCTCTTATACACATCT	Reverse Oligo for preparing MEDS and loading Tn5

## Sheet: Supp_Table5
Drug	Vehicle	Dose_1	Dose_10	Dose_100
BMS	DMSO	0.5uM	5uM	50uM
CycA	DMSO	0.25uM	2.5uM	25uM
CycA_Rapa	DMSO	0.125uM, 0.25nM	1.25uM, 2.5nM	12.5uM, 25nM
Dex	Ethanol	0.25uM	2.5uM	25uM
Meth	DMSO	0.1uM	1uM	10uM
Meth_CycA	DMSO	0.05uM, 0.125uM	0.5uM, 1.25uM	5uM, 12.5uM
Rapa	DMSO	0.5uM	5uM	50uM
SAHA	DMSO	5uM	50uM	500uM

## Sheet: Supp_Table 6
Experiment	Total reads sequenced	reads with valid sci BC	Aligned Reads	Reads in filtered cells
sciPlexATAC2_A549_NIH3T3	20716507	20046625	15063518	10770635
sciPlexATAC2_A549_Transcription_Modulators	413663240	2.95672e+08	210915972	53207425
sciPlexATAC3_A549_NIH3T3	134086931	107537718	86610878	82990716
sciPlexATAC3_HumanPBMC_MLR	815432431	5.03868e+08	382993318	78309976
sciPlexATAC3_HumanPBMC_MLR_DrugScreen	768633813	4.70343e+08	376231744	102508633
								total_merged_peaks	total_reads	fraction_reads_in_cells	total_barcodes	number_of_cells	median_reads_per_cell	min_reads_per_cell	max_reads_per_cell	median_duplication_rate	median_fraction_molecules_observed	median_total_fragments
								118558	67608626	0.988104	102178	9583	2120	124	436552	0.432447	0.717568	2954.06
								118558	57978866	0.98823	90520	7899	2132	132	657564	0.432333	0.717425	2979.53
								118558	10312326	0.983928	28581	1605	1616	138	151412	0.433541	0.718938	2241.01
